# Supplementary material for: Barcoding of Italian mosquitoes (BITMO): generation and validation of DNA barcoding reference libraries for native and alien species of Culicidae
Source: Parasit Vectors. 2024 Sep 28;17:407. doi: 10.1186/s13071-024-06478-0 (PMC11439297; doi:10.1186/s13071-024-06478-0)
Supplement: Supplementary file 3 — Additional file 3: Table S3. Available 16S rDNA sequences or complete mitochondrial genomes of mosquitoes present in GenBank as of October 2022 used for the design of new primers. [file 13071_2024_6478_MOESM3_ESM.xlsx]

## Sheet: lista_accession
OL794632.1
OL794631.1
OL794630.1
NC_046946.1
MZ460582.1
OP373191.1
NC_054326.1
NC_054321.1
OL471015.1
KM676219.1
KP995260.1
NC_065121.1
NC_054320.1
MK575484.1
KP721463.1
OL351547.1
MN626442.1
KM676218.1
MN389465.1
NC_054319.1
MK575481.1
KT372555.1
NC_057213.1
NC_057211.1
NC_060641.1
OM685200.1
OM685199.1
OM685198.1
OM685197.1
OM214532.1
OM214531.1
OM214530.1
OM214529.1
OM214528.1
OM214527.1
OM214526.1
OM214525.1
MF194022.1
EU352212.1
NC_060642.1
MW465951.1
AY431935.1
MN513366.1
MN513365.1
MN513363.1
MN513357.1
KX383934.1
KX383933.1
KX383923.1
KX383916.1
MH587224.1
MH587223.1
MH587222.1
MH587221.1
MH587220.1
MH587218.1
MH587216.1
MH587215.1
MH587214.1
MH587213.1
MH587212.1
MH587207.1
MH587206.1
MH587188.1
NC_050044.1
NC_060639.1
MN513361.1
MN513359.1
MN513355.1
MN513354.1
MN513353.1
MN513352.1
KX809764.1
KX809763.1
KX809761.1
KX383935.1
KX383932.1
KX383931.1
KX383930.1
KX383929.1
KX383927.1
KX383926.1
KX383925.1
KX383921.1
KX383920.1
KX383919.1
KX383918.1
MH587219.1
MH587217.1
MH587205.1
MH587204.1
MH587202.1
MH587201.1
MH587200.1
MH587199.1
MH587198.1
MH587197.1
MH587196.1
MH587195.1
MH587194.1
MH587193.1
MH587192.1
MH587191.1
MH587190.1
MH587189.1
KR068634.1
MK575474.1
MN513367.1
MN513364.1
MN513362.1
MN513360.1
KX809765.1
KX383917.1
MH587211.1
MH587210.1
MH587209.1
MH587208.1
MH587203.1
X01078.1
AY433327.1
MK575475.1
NC_006817.1
NC_054327.1
NC_037809.1
MF381722.1
MF381620.1
MN626443.1
NC_057214.1
NC_054325.1
NC_054317.1
NC_054315.1
NC_037823.1
NC_037822.1
MF381705.1
MF509895.1
MF509894.1
MF509892.1
MF509890.1
MF509889.1
MF509888.1
MF509887.1
NC_036005.1
NC_037828.1
KT852976.1
OL351548.1
MF509893.1
MF381691.1
NC_036008.1
NC_037812.1
NC_037826.1
NC_037819.1
MF509891.1
NC_037825.1
NC_037797.1
MF040165.1
NC_036006.1
NC_054323.1
GU188856.2
OL351549.1
MN389460.1
MN389459.1
HQ724617.1
HQ724614.1
NC_065809.1
MN389462.1
HQ724616.1
NC_036007.1
KT851544.1
NC_054314.1
NC_038160.1
MK575480.1
NC_057212.1
NC_054318.1
MH316118.1
NC_054316.1
KT851543.1
MH316119.1
KY978578.1
AY439688.1
NC_037500.1
NC_054313.1
NC_037498.1
NC_037499.1
NC_054322.1
MF381719.1
MF381683.1
NC_037810.1
MF381618.1
MF381599.1
MF381682.1
MF381680.1
MF381594.1
OK041297.1
MT917164.1
MF381689.1
MF381687.1
MF381641.1
KT382820.1
OX030890.2
MF381731.1
OK041300.1
MZ062459.1
NC_056265.1
MF381688.1
MF381642.1
MF381616.1
MZ062464.1
MF381681.1
MZ062471.1
MZ062463.1
HQ335347.1
GQ918273.1
NC_037808.1
MF381610.1
MF381588.1
NC_037787.1
MW915567.1
MZ062478.1
MZ062472.1
MZ062470.1
MZ062465.1
MZ062450.1
MF381724.1
MF381704.1
NC_037806.1
MF381634.1
NC_037804.1
NC_064605.1
OX030886.1
MZ062451.1
MF381708.1
MF381671.1
MF381589.1
KT382827.1
KR732656.1
MZ062476.1
MZ062474.1
MZ062458.1
HQ335349.1
GQ918272.1
MF381709.1
MF381702.1
MF381667.1
NC_037791.1
MZ062479.1
MZ062462.1
MZ062460.1
MZ062455.1
MZ062452.1
MZ062449.1
HQ335348.1
HQ335346.1
MF381723.1
MF381712.1
MF381711.1
MF381710.1
NC_037815.1
MF381624.1
NC_037793.1
MF381733.1
MF381653.1
MF381650.1
MF381596.1
MF381593.1
NC_037786.1
KT895423.1
MF381735.1
NC_037820.1
MF381692.1
MF381669.1
MF381644.1
MF381611.1
MF381586.1
MT588297.1
MZ062477.1
MZ062466.1
MZ062456.1
MZ062454.1
MF381734.1
MF381713.1
MF381665.1
KT382826.1
NC_064606.1
OX030898.1
MZ062453.1
JX219744.1
JX219741.1
JX219740.1
JX219739.1
JX219738.1
JX219737.1
JX219734.1
MF381726.1
MF381675.1
MF381654.1
MF381638.1
NC_064612.1
OX030914.1
MZ062468.1
MZ062457.1
MK575478.1
MF381727.1
MF381623.1
MF381606.1
MZ062481.1
MZ062480.1
MZ062469.1
HQ335345.1
MF381707.1
MF381698.1
MF381686.1
MF381674.1
MF381668.1
MF381658.1
NC_037795.1
MF381608.1
MT917166.1
MF381730.1
MF381728.1
MF381725.1
MF381651.1
MF381628.1
MZ062461.1
MN389470.1
MG930889.1
MZ062475.1
NC_054312.1
MF381732.1
NC_037816.1
MF381663.1
MF381662.1
MF381601.1
MF381591.1
MF381590.1
MF381587.1
MF381583.1
JX219742.1
NC_057652.1
NC_037813.1
MF381648.1
MF381629.1
NC_037799.1
MF381603.1
OK041298.1
MZ062467.1
MG742187.1
MG742183.1
MG742165.1
MG753749.1
MG753742.1
MG753729.1
MG753726.1
MG753698.1
MG753674.1
MG753671.1
MF381700.1
MF381646.1
MF381626.1
MG930884.1
MG930860.1
MG930857.1
MG930855.1
MG930843.1
NC_064607.1
OX030906.1
HQ335344.1
NC_039540.1
MG742184.1
MG742163.1
MG753661.1
MG753657.1
MF381694.1
KT382825.1
MT917176.1
MT917165.1
NC_056261.1
MG930878.1
KT382822.1
MZ062473.1
MT757854.1
MG742196.1
MG742195.1
MG742194.1
MG742185.1
MG742178.1
MG742176.1
MG742175.1
MG742171.1
MG742170.1
MG753767.1
MG753765.1
MG753762.1
MG753761.1
MG753760.1
MG753759.1
MG753756.1
MG753755.1
MG753751.1
MG753750.1
MG753745.1
MG753744.1
MG753734.1
MG753733.1
MG753732.1
MG753731.1
MG753730.1
MG753727.1
MG753725.1
MG753724.1
MG753723.1
MG753722.1
MG753720.1
MG753717.1
MG753716.1
MG753715.1
MG753714.1
MG753712.1
MG753711.1
MG753709.1
MG753708.1
MG753707.1
MG753706.1
MG753705.1
MG753704.1
MG753703.1
MG753702.1
MG753701.1
MG753697.1
MG753696.1
MG753695.1
MG753693.1
MG753692.1
MG753690.1
MG753688.1
MG753687.1
MG753686.1
MG753685.1
MG753682.1
MG753681.1
MG753680.1
MG753678.1
MG753676.1
MG753670.1
MG753669.1
MG753665.1
MG753664.1
MG753662.1
MG753660.1
MG753659.1
NC_037817.1
MF381631.1
NC_037789.1
MF381585.1
MG930896.1
MG930894.1
MG930892.1
MG930888.1
MG930883.1
MG930880.1
MG930879.1
MG930874.1
MG930865.1
MG930864.1
MG930859.1
MG930858.1
MG930856.1
MG930849.1
MG930847.1
MG930846.1
MG930845.1
MG930844.1
MG930842.1
MG930839.1
MG930838.1
MG930836.1
MG930835.1
MG930834.1
MG930833.1
MG930832.1
MG930831.1
MG930830.1
MG930829.1
MG930828.1
MG930827.1
KT382824.1
KT382816.1
NC_064610.1
OX030910.2
OX031313.1
OX030926.1
JX219743.1
NC_002084.1
MF775371.1
MG742192.1
MG742191.1
MG742189.1
MG742188.1
MG742182.1
MG742181.1
MG742180.1
MG742179.1
MG742177.1
MG742172.1
MG742169.1
MG742167.1
MG742164.1
MG742162.1
MG742161.1
MG742160.1
MG742159.1
MG742158.1
MF381614.1
MT917180.1
MT917179.1
MT917178.1
MT917177.1
MT917175.1
MT917174.1
MT917173.1
MT917172.1
MT917170.1
MT917168.1
MT917167.1
MT917162.1
MT917161.1
MT917160.1
MT917159.1
NC_056264.1
MT917156.1
MT917137.1
MT917136.1
MT917134.1
MT917132.1
MT917131.1
MG930893.1
MG930890.1
MG930887.1
MG930886.1
MG930882.1
MG930881.1
MG930877.1
MG930876.1
MG930871.1
MG930869.1
MG930867.1
MG930851.1
MG930841.1
KT899888.1
KT382823.1
KT382819.1
OX030894.1
MG742197.1
MG742193.1
MG742173.1
MG753769.1
MG753768.1
MG753747.1
MG753741.1
MG753740.1
MG753728.1
MG753721.1
MG753719.1
MG753713.1
MG753679.1
MG753673.1
MG753668.1
MG753658.1
MG930868.1
MG930861.1
MG930853.1
MG930852.1
MG930850.1
MG930837.1
MG930826.1
KT218684.1
MG742199.1
MG742190.1
MG742174.1
MG742168.1
MG742166.1
MG742157.1
MF381696.1
MF381695.1
NC_037794.1
MT917182.1
MT917181.1
MT917171.1
MT917157.1
MT917155.1
MT917154.1
MT917153.1
MT917151.1
MT917149.1
MT917146.1
MT917145.1
MT917144.1
MT917143.1
MT917142.1
MT917141.1
MT917140.1
MT917139.1
NC_056262.1
MT917135.1
MT917130.1
MT917129.1
NC_037824.1
MG930895.1
MG930885.1
MG930863.1
MG930848.1
NC_062634.1
MG742198.1
MG753766.1
MG753764.1
MG753763.1
MG753737.1
MG753710.1
MF381657.1
NC_037807.1
MG930870.1
MG930840.1
KT382821.1
NC_039397.1
MG742186.1
NC_037796.1
MT917169.1
MT917152.1
MT917150.1
NC_056263.1
MT917147.1
MT917133.1
DQ287368.1
MG816568.1
MG816564.1
MG816563.1
MG816562.1
MG816560.1
MG816551.1
MG816546.1
MG816543.1
NC_037792.1
NC_037821.1
MF381649.1
NC_037801.1
NC_037798.1
MT806097.1
MF381607.1
NC_064608.1
OX030918.1
MG816561.1
MG816559.1
MG816558.1
MG816557.1
MG816553.1
MG816548.1
MG816547.1
MG816540.1
MG816539.1
MG816535.1
MG816533.1
MF381679.1
MW401801.1
NC_064609.1
OX030922.1
MG816552.1
MF381647.1
MF381637.1
NC_037802.1
L04272.1
NC_064611.1
OX030899.1
MG816566.1
MG816565.1
MG816555.1
MG816550.1
MG816549.1
MG816544.1
MG816542.1
MG816541.1
MG816538.1
MG816534.1
MF381685.1
NC_037818.1
NC_037790.1
NC_047479.1
MG816554.1
MF381632.1
KT382818.1
MF381684.1
MF381661.1
MG816567.1
MG816556.1
MG816536.1
MF381699.1
JX219736.1
MF381643.1
MF322628.1
MF381717.1
MF381619.1
JX219735.1
ON479654.1
NC_057653.1
NC_057651.1
NC_057959.1
MF381706.1
MF381678.1
NC_037811.1
NC_060640.1
NC_057101.1
MZ382544.1
MZ382516.1
MZ382508.1
MZ382507.1
MZ382506.1
MZ382505.1
MZ382504.1
MZ382503.1
MZ382502.1
MZ382484.1
MZ382483.1
MZ382482.1
MZ382543.1
MZ382542.1
MZ382541.1
MZ382540.1
MZ382539.1
MZ382538.1
MZ382537.1
MZ382535.1
MZ382534.1
MZ382533.1
MZ382532.1
MZ382531.1
MZ382528.1
MZ382527.1
MZ382526.1
MZ382525.1
MZ382524.1
MZ382523.1
MZ382522.1
MZ382521.1
MZ382520.1
MZ382519.1
MZ382518.1
MZ382517.1
MZ382515.1
MZ382514.1
MZ382513.1
MZ382512.1
MZ382501.1
MZ382500.1
MZ382493.1
MZ382492.1
MZ382490.1
MZ382489.1
MZ382488.1
MZ382487.1
MZ382486.1
MZ382485.1
MZ382481.1
MZ382480.1
MZ382479.1
MZ382478.1
MZ382477.1
MZ382473.1
NC_057251.1
MT822295.1
KT382817.1
MZ382545.1
MZ382536.1
MZ382529.1
MZ382511.1
MZ382510.1
MZ382509.1
MZ382499.1
MZ382498.1
MZ382496.1
MZ382495.1
MZ382494.1
MZ382491.1
MZ382476.1
MZ382474.1
NC_037829.1
MK575489.1
NC_044657.1
NC_044655.1
MK575477.1
MF381656.1
MF381656.1
NC_037805.1
KU551289.1
KU551285.1
MW110470.1
MZ382530.1
MZ382497.1
MZ382475.1
NC_037803.1
KU551287.1
NC_044662.1
MF381645.1
NC_037800.1
KJ701506.1
NC_044647.1
NC_037814.1
KU551283.1
JX219733.1
MF381670.1
KU551284.1
NC_037827.1
OU632726.1
MF381613.1
KU551288.1
MF381697.1
JX219732.1
JX219731.1
MF381605.1
NC_037788.1
NC_037788.1
KT899887.1
MF381729.1
OK662578.1
OK458560.1
MK575485.1
KU551286.1
MF381690.1
MF381690.1
MF381690.1
KX383924.1
MN513368.1
MW574133.1
MG930872.1
MG930862.1
MG930891.1
MG930875.1
MG930873.1
MG930866.1
DQ397915.1
DQ397930.1
DQ397928.1
DQ397914.1
DQ397926.1
DQ397929.1
DQ397921.1
DQ397916.1
DQ397927.1
DQ397923.1
DQ397925.1
DQ397922.1
DQ397920.1
DQ397919.1
DQ397924.1
MK575476.1
MK575476.1
DQ397917.1
NC_044663.1
NC_044663.1
NC_044661.1
NC_044661.1
NC_044660.1
NC_044660.1
NC_044659.1
NC_044659.1
NC_044656.1
NC_044656.1
DQ397918.1
MK813140.1
EU555416.1
EU555413.1
EU555415.1
EU555414.1
KU880657.1
MW064134.1
MW064135.1
EF593019.1
KU880656.1
EF593020.1
MW674625.1
MW674617.1
EF593018.1
DQ202300.1
MW674624.1
NC_044658.1
EU711091.1
MW298532.1
EU711088.1
MW674618.1
EU711094.1
EU711092.1
MW674623.1
EU711098.1
EU711083.1
MW674619.1
AY049016.1
AF402097.1
EU339135.1
EF593017.1
EU339146.1
EU711082.1
DQ202299.1
EU711086.1
EU711101.1
EU711099.1
EU711087.1
MW064136.1
EU711095.1
MW674620.1
EU711090.1
EU711097.1
EF593021.1
AF034472.1
MW674621.1
EU711085.1
EU711084.1
DQ202297.1
EU339134.1
DQ202295.1
EU339138.1
MW674622.1
EU339141.1
AF034474.1
EU339143.1
EU339137.1
KT223093.1
EU711096.1
AF034469.1
DQ202296.1
AF034476.1
AF216284.1
KT223094.1
EU339128.1
EU339140.1
EU711089.1
AF034475.1
DQ146364.1
DQ146364.1
EU339129.1
DQ202298.1
EU339139.1
EU339133.1
AF034467.1
EU283340.1
EU339131.1
EU339145.1
EU339132.1
EU339144.1
EU339130.1
HM748975.1
EU339142.1
EU339136.1
HM748974.1
HM748976.1
DQ401444.1
CR937945.1
HM748977.1
HM748979.1
CR938010.1
AY431286.1
HM748978.1
BX042203.1
BX021368.1
BX013058.1
BX021367.1
BX018841.1
BX013057.1
HG810106.1
HG810107.1
CR938009.1
